# Supplementary material for: Gluten Functionality Modification: The Effect of Enzymes and Ultrasound on the Structure of the Gliadin–Glutenin Complex and Gelling Properties
Source: Molecules. 2025 Jul 19;30(14):3036. doi: 10.3390/molecules30143036 (PMC12297883; doi:10.3390/molecules30143036)
Supplement: Supplementary file 1 [file molecules-30-03036-s001.zip]

Archive with 1 entries (1 files):
- molecules-3754205-supplementary.pdf
